# Supplementary material for: Insights into the Interaction Mechanisms of Peptide and Non-Peptide Inhibitors with MDM2 Using Gaussian-Accelerated Molecular Dynamics Simulations and Deep Learning
Source: Molecules. 2024 Jul 18;29(14):3377. doi: 10.3390/molecules29143377 (PMC11279683; doi:10.3390/molecules29143377)
Supplement: Supplementary file 1 [file molecules-29-03377-s001.zip]

Archive with 1 entries (1 files):
- molecules-3089194-supplementary.pdf
